# Supplementary material for: Changes in HMO Concentrations throughout Lactation: Influencing Factors, Health Effects and Opportunities
Source: Nutrients. 2021 Jun 30;13(7):2272. doi: 10.3390/nu13072272 (PMC8308359; doi:10.3390/nu13072272)
Supplement: Supplementary file 1 [file nutrients-13-02272-s001.zip]

Archive with 1 entries (1 files):
- nutrients-1253085-supplementary.pdf
